# Supplementary material for: RNA Sequencing-Based Identification of Ganglioside GD2-Positive Cancer Phenotype
Source: Biomedicines. 2020 May 30;8(6):142. doi: 10.3390/biomedicines8060142 (PMC7344710; doi:10.3390/biomedicines8060142)
Supplement: Supplementary file 1 [file biomedicines-08-00142-s001.zip]

Archive with 3 entries (3 files):
- Supplementary1.xlsx
- Supplementary2.docx
- Figure_S1.pdf
