# Supplementary material for: RNA Sequencing-Based Identification of Ganglioside GD2-Positive Cancer Phenotype
Source: Biomedicines. 2020 May 30;8(6):142. doi: 10.3390/biomedicines8060142 (PMC7344710; doi:10.3390/biomedicines8060142)
Supplement: Supplementary file 1 [file biomedicines-08-00142-s001.zip › Supplementary1.xlsx]

## Sheet: TCGA
Group	Sample number
All	9.079
Non-TNBC	897
LUAD	502
THCA	480
PRAD	479
LUSC	464
HNSC HPV-	415
BLCA	399
SKCM	363
KIRC	352
LIHC	348
KIRP	271
LGG IDHmut-non-codel	248
CESC Squamous Carcinoma	229
COAD CIN	226
STAD CIN	223
OV	177
LGG IDHmut-codel	167
UCEC CN_HIGH	163
LAML	162
PCPG	161
PAAD	152
UCEC MSI	148
UCEC CN_LOW	147
THYM	119
GBM IDHwt	114
READ CIN	102
LGG IDHwt	92
ESCA ESCC	90
TNBC	84
SARC LMS	83
MESO	82
TGCT non-seminoma	82
SARC MFS/UPS	80
UVM	80
ACC	76
ESCA CIN	74
STAD MSI	73
HNSC HPV+	72
KICH	65
TGCT seminoma	62
COAD MSI	60
UCS	56
STAD GS	50
COAD GS	49
UCEC POLE	49
SARC DDLPS	46
CESC AdenoCarcinoma	43
DLBC	37
CHOL	36
STAD EBV	30
SARC Other	20
TCGA disease codes and abbreviations: LAML: Acute Myeloid Leukemia; ACC: Adrenocortical carcinoma; TNBC: Triple Negative Breast cancer; Non-TNBC: Non Triple Negative Breast cancer; CESC: Cervical squamous cell carcinoma and endocervical adenocarcinoma; KICH: Kidney Chromophobe; KIRC: Kidney renal clear cell carcinoma; COAD: colorectal adenocarcinoma; SKCM: Skin Cutaneous Melanoma; DLBC: Lymphoid …

## Sheet: GTEx
Group	Sample number
All	11.681
Brain	1671
Skin	1203
Esophagus	1021
Blood Vessel	913
Adipose Tissue	797
Heart	600
Muscle	564
Blood	537
Colon	507
Thyroid	446
Lung	427
Nerve	414
Breast	290
Stomach	262
Testis	259
Pancreas	248
Adrenal Gland	190
Pituitary	183
Liver	175
Spleen	162
Prostate	152
Small Intestine	137
Ovary	133
Vagina	115
Uterus	111
Salivary Gland	97
Kidney	45
Bladder	11
Cervix Uteri	11

## Sheet: TARGET
Group	Sample number
All	1.014
Acute Myeloid Leukemia	303
Acute Lymphoblastic Leukemia	228
Neuroblastoma	165
Wilms’ Tumor (nephroblastoma)	136
Non-Hodgkin Lymphoma	117
Rhabdoid Tumor	65
TARGET disease codes and abbreviations: AML: Acute Myeloid Leukemia; ALL: Acute Lymphoblastic Leukemia; NBL: Neuroblastoma; RT: Rhabdoid Tumor; WT: Wilms’ Tumor (nephroblastoma); NHL: Non-Hodgkin Lymphoma.

## Sheet: ANTE and compatible  cancers
Group	Sample number
ANTE and compatible experimental samples	304
Thyroid Cancer	95
Non-TNBC	30
Lung Cancer	19
Gastric Cancer	15
Glioblastoma	10
TNBC	9
Normal-CD138-cells	9
Esophagus	7
Lung	7
Stomach	7
Colon	6
Kidney	6
Liver	6
Prostate	6
Skeletal-muscle	6
Skin	6
Thyroid-gland	6
Tonsil	6
Whole-blood-nuclear-cells	6
Adrenal-gland	5
Brain	5
Mammary-gland	5
Pancreas	5
Small-intestine	5
Bladder	4
Cervix	4
Ovary	4
Neuroblastoma	3
Uterus-myometrium	2
